# Supplementary material for: Single molecule analysis reveals monomeric XPA bends DNA and undergoes episodic linear diffusion during damage search
Source: Nat Commun. 2020 Mar 13;11:1356. doi: 10.1038/s41467-020-15168-1 (PMC7069974; doi:10.1038/s41467-020-15168-1)
Supplement: Supplementary file 7 — Source Data [file 41467_2020_15168_MOESM7_ESM.xlsx]

## Sheet: Supp. Fig. 1b
Supplementary Figure 1, uncropped gels
	Supp. Fig. 1b
	His-flXPA-StrepII, SDS-PAGE							His-flXPA, SDS-PAGE							His-truncXPA-StrepII, SDS-PAGE

## Sheet: Supp. Fig. 1e
	Supp. Fig. 1e
	flXPA + ND37, EMSA
		% DNA Bound
	XPA (nM)	Expt #1		Expt #2		Expt #3		Expt #4		Expt #5
	0	0	0	0	0	0	0	0	0	0	0
	40	12.4304
	50					5.3	4.7	4.1	3.1	3.5	3.1
	60			12.32	5.125
	80	17.3071	20.6107
	100			21.12	10.2584	10.1	9.5	7.1	6.5	5.9	7
	140			35.2584	23.125
	160	34.8575	36.4821
	200					46	43	40	35	35	38
	280			61.125	43.575
	320	50.4438	53.3803
	400			73.125	61.258	61	75	71	70	75	78
	480	69.6154	70.0621
	560			85.2571	79.254
	600					65	79	71	72	80	81
	640	74.2343	77.0124
	800			91.2547	86.25	81	81	80	79	83	85
	960	81.5816	81.2732
	1000			95.3854	90.125	83	84	82	81	89	86
	1600	90.1859	89.9249

## Sheet: Supp. Fig. 1f
	Supp. Fig. 1f
	truncXPA + ND37, EMSA
		% DNA Bound
	XPA (nM)	Expt #1		Expt #2
	0	0	0	0	0
	50	7.70363	7.27307	12.4998	10.4981
	100	17.7741	28.8837	29.4653	18.3275
	200	26.4467	43.9605	42.2715	41.7788
	500	67.1606	84.6359	73.5365	66.5717
	1000	77.1706	90.7659	83.0282	79.9332
	1800	73.3857	92.6291	83.8249

## Sheet: Supp. Fig. 1g
	Supp. Fig. 1g
	flXPA + AAF37, EMSA
		% DNA Bound
	XPA (nM)	Expt #1		Expt #2		Expt #3		Expt #4
	0	0	0	0	0	0	0	0	0
	20			11.3059	13.0412	2.32495	10.7001	8.22639	7.20803
	40	12.9487	14.963	25.5988	26.1199	21.1166	26.4609	21.6093	23.7386
	80	31.3583	37.2318	45.87	46.241	43.4935	38.5016	45.6792	42.1048
	160	40.4977	51.6303	67.4849	67.443	58.1174	49.0091	68.4001	56.8877
	320	62.9439	75.3361	84.4686	87.3409	74.1383	75.6212	77.4238	77.0848
	480	78.3959	81.1917	89.7337	94.9421	83.4189	83.5959	84.615	80.0294
	640	82.9146	83.0354	92.3803	93.9748	86.9448	91.8531	91.3221	85.0736
	960	87.8458	92.9386	96.0771	99.6501	88.4807	95.3932	90.1962	91.1235
	1600	90.8969	93.4948			92.3034	96.339	95.1423	92.968

## Sheet: Supp. Fig. 1h
	Supp. Fig. 1h
	truncXPA + AAF37, EMSA
		% DNA Bound
	XPA (nM)	Expt #1		Expt #2
	0	0	0	0	0
	50	13.1018	16.6885	15.063	22.6744
	100	30.1205	34.5311	35.5331	33.9185
	200	46.6819	49.0661	50.3447	60.2074
	500	73.5859	71.4949	73.1	82.8336
	1000	80.3394	79.7956	85.1106	91.2948
	1800			86.8484	91.0748

## Sheet: Supp. Fig. 1i
	Supp. Fig. 1i
	flXPA + CPD37, EMSA
		% DNA Bound
	XPA (nM)	Expt #1		Expt #2		Expt #3
	0	0	0	0	0	0	0
	50	4.2	3.2	5	4.6	2.1	2.5
	100	11.1	8.5	7.9	10.1	4.1	5.6
	200	60	62	55	51	45	41
	400	79	79	73	75	85	81
	600	85	86	81	85	89	90
	1000	91	92	86	89	91	92

## Sheet: Supp. Fig. 1j
	Supp. Fig. 1j
	truncXPA + CPD37, EMSA
		% DNA Bound
	XPA (nM)	Expt #1		Expt #2
	0	0	0	0	0
	50	1.56498	20.0011	4.34699	6.06768
	100	29.2972	33.9395	21.0788	21.2001
	200	44.511	47.6428	34.022	42.7179
	500	58.3108	53.7836	86.123	76.3693
	1000	73.0136	78.5159	92.7883	83.6859
	1600			86.7482	86.1515
	1800	75.9014	80.1658
